# Supplementary material for: Rabdosianone I, a Bitter Diterpene from an Oriental Herb, Suppresses Thymidylate Synthase Expression by Directly Binding to ANT2 and PHB2
Source: Cancers (Basel). 2021 Feb 26;13(5):982. doi: 10.3390/cancers13050982 (PMC7956614; doi:10.3390/cancers13050982)
Supplement: Supplementary file 1 [file cancers-13-00982-s001.zip]

Archive with 4 entries (3 files):
- cancers-1103160/
- cancers-1103160/revised Video.S1A.mp4
- cancers-1103160/revised Video.S1B.mp4
- cancers-1103160/supplementary.docx
